# Supplementary material for: Discriminatory Ability and Clinical Utility of the AJCC7 and AJCC8 Staging Systems for Breast Cancer in a Middle-Income Setting
Source: Diagnostics (Basel). 2023 Feb 10;13(4):674. doi: 10.3390/diagnostics13040674 (PMC9955895; doi:10.3390/diagnostics13040674)
Supplement: Supplementary file 1 [file diagnostics-13-00674-s001.zip]

Archive with 1 entries (1 files):
- diagnostics-2129868-supplementary.pdf
